# Supplementary material for: Protein Expression in Tonsillar and Base of Tongue Cancer and in Relation to Human Papillomavirus (HPV) and Clinical Outcome
Source: Int J Mol Sci. 2018 Mar 25;19(4):978. doi: 10.3390/ijms19040978 (PMC5979357; doi:10.3390/ijms19040978)
Supplement: Supplementary file 1 [file ijms-19-00978-s001.zip]

Archive with 8 entries (8 files):
- Table S3 HPV negative tumors vs normal samples.xlsx
- Table S4 Proteins correlated to CD8A expression.xlsx
- Table S5 Protein expression in relation to tumor T-stage.xlsx
- Table S6 NPX-values included samples and proteins.xlsx
- Figure S1 Heatmap all included samples.tif
- Figure S2 Prediction of HPV positive or negative tumors.tif
- Table S1 Proteins included in the Oncology II and Immune-Oncology panels.xlsx
- Table S2 HPV positive tumors vs normal samples.xlsx
