# Supplementary material for: Protein Expression in Tonsillar and Base of Tongue Cancer and in Relation to Human Papillomavirus (HPV) and Clinical Outcome
Source: Int J Mol Sci. 2018 Mar 25;19(4):978. doi: 10.3390/ijms19040978 (PMC5979357; doi:10.3390/ijms19040978)
Supplement: Supplementary file 1 [file ijms-19-00978-s001.zip › Table S3 HPV negative tumors vs normal samples.xlsx]

## Sheet: t-tests.Tumor_vs_normal.HPVboth
Table S3. Proteins >4-fold upregulated or >2-fold downregulated in HPV negative TSCC/BOTSCC vs normal samples.
Protein	Ratio tumor vs normal (linear)	P-value
CA9	50.5626	1.8e-08
CCL3	38.8542	3.7e-10
IL-6	33.5909	3.4e-08
MMP-12	33.3589	3.9e-09
IL-8	24.4201	1.2e-07
CXCL13	21.259	1.4e-05
CCL4	20.2521	1.8e-09
CXCL10	15.8895	1.5e-06
WISP-1	13.6422	2.1e-09
CXCL1	12.4666	2.4e-05
CXCL5	12.4666	1.6e-06
CCL7	11.8762	7.7e-09
CXCL11	11.3924	6.3e-06
CCL20	11.3137	0.00011
TNFRSF9	11.0043	3.8e-06
CCL8	10.8528	5.5e-08
TCL1A	10.1965	0.00027
CXCL9	9.78112	7.7e-06
ESM-1	9.71356	1.8e-08
TNFRSF4	9.44794	5.7e-07
CCL2	9.38268	1.4e-05
TFPI-2	9.31787	6.2e-06
CYR61	6.23332	8.2e-05
MMP7	5.81589	0.0027
ADAM.8	5.24157	1.1e-06
LAMP-3	5.09824	2.1e-07
TNFRSF6B	5.02805	5.9e-05
PDGF SUBUNIT B	4.82323	4.7e-05
ANG-2	4.69134	6.5e-08
RSPO3	0.493116	0.038
XPNPEP2	0.429283	0.0033
CEACAM5	0.408951	0.022
IL-18	0.400535	0.00036
HK11	0.376312	0.0022
CD207	0.373712	0.018
CCL23	0.363493	0.0051
CXCL17	0.334482	0.02
