# Supplementary material for: Protein Expression in Tonsillar and Base of Tongue Cancer and in Relation to Human Papillomavirus (HPV) and Clinical Outcome
Source: Int J Mol Sci. 2018 Mar 25;19(4):978. doi: 10.3390/ijms19040978 (PMC5979357; doi:10.3390/ijms19040978)
Supplement: Supplementary file 1 [file ijms-19-00978-s001.zip › Table S4 Proteins correlated to CD8A expression.xlsx]

## Sheet: CD8A._vs_prot.withPercTumCells.
Table S4. Proteins correlated to CD8A expression
	HPV positive and negative TSCC/BOTSCC together			HPV positive OPSCC			HPV negativ OPSCC
	R	p (R)	p (after correction for %tumor cells)	R	p (R)	p (after correction for %tumor cells)	R	p (R)	p (after correction for %tumor cells)
Positive correlation
GZMH	0.83	0	5.4e-12	0.834	1.2e-12	3.9e-07	0.816	1.8e-05	5.7e-05
IL-7	0.692	7.9e-10	4.8e-09	0.633	9.9e-06	2.3e-06	0.618	0.0069	0.0051
FASL	0.679	2.5e-09	2.7e-06	0.516	0.00074	0.025	0.765	0.00016	0.00021
CRTAM	0.655	1.6e-08	0.00096	0.577	9.8e-05	0.036	0.569	0.016	0.016
CD244	0.642	3.8e-08	5.1e-07	0.626	1.4e-05	0.00051	0.576	0.014	0.0022
IL-12	0.623	1.4e-07	1.9e-07	0.524	0.00058	0.00074	0.759	0.0002	0.0017
PDCD1	0.616	2.2e-07	2.2e-05	0.469	0.0026	0.058	0.826	1.1e-05	5.8e-05
NCR1	0.611	3e-07	1.4e-05	0.606	3.2e-05	0.0014	0.466	0.059	0.03
ABL1	0.605	4.4e-07	5.7e-10	0.611	2.6e-05	4e-11	0.76	0.00019	0.00077
LY9	0.595	7.6e-07	9.3e-08	0.419	0.0082	0.0025	0.803	3.4e-05	0.00012
KLRD1	0.584	1.5e-06	1.5e-05	0.483	0.0018	0.0049	0.65	0.0038	0.0067
IL12RB1	0.57	3e-06	0.00017	0.44	0.0053	0.06	0.613	0.0076	0.00052
CD28	0.563	4.3e-06	0.0001	0.489	0.0015	0.0085	0.748	0.00029	0.0035
TLR3	0.561	4.8e-06	5.9e-05	0.624	1.5e-05	0.00042	0.35	0.17	0.11
CD40L	0.53	2.1e-05	3.9e-06	0.611	2.6e-05	0.00061	0.493	0.043	0.015
CXCL10	0.53	2.1e-05	5e-05	0.256	0.12	0.14	0.701	0.0011	0.0016
CD48	0.516	3.9e-05	7.3e-06	0.378	0.019	0.023	0.721	0.00067	0.00047
CD160	0.512	4.5e-05	5.4e-05	0.476	0.0022	0.0031	0.574	0.015	0.017
CEACAM1	0.51	4.8e-05	0.00048	0.501	0.0011	0.0039	0.392	0.12	0.19
CPE	0.504	6.4e-05	0.00016	0.343	0.034	0.0042	0.51	0.035	0.097
CD5	0.491	0.00011	0.00023	0.454	0.0038	0.089	0.691	0.0015	8.3e-05
TWEAK	0.489	0.00012	0.003	0.374	0.02	0.31	0.661	0.003	9.7e-05
MK	0.488	0.00012	0.026	0.423	0.0076	0.24	0.575	0.014	0.029
CXCL9	0.472	0.00022	0.00018	0.271	0.1	0.28	0.718	0.00072	0.0025
CXCL11	0.469	0.00024	0.00033	0.22	0.19	0.1	0.723	0.00063	0.0028
DKN1A	0.461	0.00032	9.5e-05	0.244	0.14	0.00092	0.426	0.088	0.16
ADA	0.454	0.00041	0.0018	0.422	0.0078	0.059	0.522	0.03	0.024
SCAMP3	0.44	0.00065	2.1e-07	0.384	0.017	4.3e-10	0.644	0.0042	0.031
CD27	0.432	0.00086	0.00029	0.256	0.12	0.12	0.659	0.0031	0.0027
CCL4	0.424	0.0011	0.015	0.187	0.26	0.81	0.456	0.066	0.023
PD-L1	0.417	0.0014	0.00037	0.257	0.12	0.047	0.417	0.097	0.041
CA9	0.416	0.0014	0.0033	0.465	0.0029	0.15	0.422	0.093	0.0059
PD-L2	0.415	0.0014	0.0079	0.473	0.0024	0.012	0.413	0.1	0.14
NOS3	0.414	0.0015	0.0001	0.609	2.9e-05	1.2e-06	0.177	0.5	0.26
IL.33	0.397	0.0025	3.7e-05	0.241	0.15	0.0057	0.693	0.0014	0.0029
RSPO3	0.391	0.0029	4e-05	0.372	0.021	0.00036	0.554	0.02	0.028
PVRL4	0.379	0.004	0.00026	0.398	0.013	0.0014	0.708	0.00096	0.026
MUC-16	0.379	0.004	0.0011	0.144	0.39	0.26	0.586	0.012	0.023
CCL20	0.378	0.0041	0.18	0.299	0.068	0.74	0.275	0.29	0.22
TNFRSF9	0.376	0.0044	0.042	0.26	0.12	0.97	0.611	0.0079	0.0012
CCL19	0.369	0.0052	0.00027	0.293	0.074	0.041	0.581	0.013	0.0089
TRAIL	0.369	0.0052	0.00032	0.371	0.021	0.00089	0.297	0.25	0.11
DCN	0.361	0.0065	0.0097	0.551	0.00025	7.5e-05	0.297	0.25	0.35
CXCL17	0.354	0.0077	0.00095	0.282	0.086	0.0011	0.093	0.73	0.7
CSF-1	0.353	0.0078	0.013	0.288	0.079	0.11	0.397	0.12	0.034
CD4	0.352	0.008	0.0018	0.222	0.18	0.19	0.749	0.00028	2.4e-05
TNFRSF4	0.348	0.0088	0.076	0.34	0.036	0.35	0.316	0.22	0.14
SCF	0.34	0.011	0.0024	0.241	0.15	0.012	0.331	0.2	0.12
LAMP-3	0.338	0.011	0.017	0.374	0.02	0.0034	0.13	0.62	0.69
CEACAM5	0.327	0.014	0.0015	0.459	0.0033	3e-05	0.128	0.63	0.67
ERBB3	0.327	0.015	0.00081	0.498	0.0012	1e-05	0.034	0.9	0.44
CXCL13	0.287	0.033	0.03	0.105	0.53	0.92	0.627	0.0058	0.011
TCL1A	0.281	0.037	0.045	0.26	0.12	0.079	0.279	0.28	0.093
FADD	0.277	0.04	0.006	0.506	0.00097	1.1e-05	0.06	0.82	0.65
ITGB5	0.276	0.041	0.024	0.445	0.0047	0.0014	0.177	0.5	0.63
LYPD3	0.275	0.042	0.0057	0.435	0.0058	0.00023	0.478	0.052	0.18
Negative correlation
WIF-1	-0.441	0.00065	0.0091	-0.263	0.11	0.12	-0.351	0.17	0.28
IL-6	-0.368	0.0054	0.0091	-0.231	0.16	0.25	-0.446	0.073	0.083
ARG-1	-0.362	0.0062	0.013	-0.196	0.24	0.19	-0.7	0.0012	0.019
CXCL5	-0.321	0.017	0.0018	-0.274	0.096	0.0034	-0.225	0.39	0.31
TFPI-2	-0.285	0.034	0.033	-0.082	0.63	0.16	-0.15	0.57	0.69
GAL.9	-0.272	0.044	0.23	-0.077	0.65	0.94	-0.194	0.46	0.6
