# Supplementary material for: Protein Expression in Tonsillar and Base of Tongue Cancer and in Relation to Human Papillomavirus (HPV) and Clinical Outcome
Source: Int J Mol Sci. 2018 Mar 25;19(4):978. doi: 10.3390/ijms19040978 (PMC5979357; doi:10.3390/ijms19040978)
Supplement: Supplementary file 1 [file ijms-19-00978-s001.zip › Table S5 Protein expression in relation to tumor T-stage.xlsx]

## Sheet: Blad1
Table S5. Protein expression in relation to tumor T-stage.
HPV positive	ratio (T3+T4/T1+T2) linear	p-value
ERBB3	1.61653	0.011
VIM	1.44319	0.0283
LAP TGF-BETA-1	0.717232	0.0121
CD83	0.547707	0.00201
CCL17	0.509823	0.0116
HPV negative
MMP7	6.73806	0.00212
CXCL17	5.20537	0.0289
CEACAM5	4.89056	0.0264
ERBB3	2.88786	0.00547
TCL1A	2.63902	0.00551
ERBB2	2.14355	0.0105
CEACAM1	2	0.00763
LAMP-3	1.99515	0.0288
ICOSLG	0.68302	0.019
