# Supplementary material for: Protein Expression in Tonsillar and Base of Tongue Cancer and in Relation to Human Papillomavirus (HPV) and Clinical Outcome
Source: Int J Mol Sci. 2018 Mar 25;19(4):978. doi: 10.3390/ijms19040978 (PMC5979357; doi:10.3390/ijms19040978)
Supplement: Supplementary file 1 [file ijms-19-00978-s001.zip › Table S6 NPX-values included samples and proteins.xlsx]

## Sheet: bothPanels.proteinMeans.cancerM
Table S6. NPX-values (log) for included samples and proteins
Sample ID	Tumor/Normal sample (0=normal, 1=tumor)	HPV status of tumor (0=negative, 1=positive)	% tumor cells	4-year survival (0=relaps/death with tumor, 1=survive, 2=death w/o tumor)	IL.8	TNFRSF9	TIE2	CCL7	CD40.L	IL.1.ALPHA	CD244	EGF	ANG.1	IL.7	PLGF	IL.6	ADGRG1	CCL2	CRTAM	CXCL11	CCL13	TRAIL	FGF.2	CXCL9	CD8A	CA9	ADA	CD4	NOS3	GAL.9	VEGFR.2	CD40	IL.18	GZMH	VEGF.C	LAP.TGF.BETA.1	CXCL1	TNFSF14	IL.33	TWEAK	PDGF.SUBUNIT.B	PDCD1	FASL	CD28	CCL19	CCL8	CCL4	GAL.1	PD.L1
TN134 N	0	0	0		8.25	4.39	5.28	1.29	5.51	10.42	5.13	5.47	4.39	2.72	8.32	2.26	1.42	8.11	1.08	7.82	7.75	9.22	5.91	7.14	6.75	1.38	8.54	5.08	8.1	9.9	3.81	13.86	12.42	9.55	-0.72	2.14	7.91	5.29	3.63	10.67	6.36	2.88	4.84	1.1	4.18	5.05	2.76	6.33	4.69
TN143 N	0	0	0		9.3	4.67	3.54	0.85	4.55	7.66	5.48	4.13	3.63	1.79	6.62	4.78	1.26	7.22	1.23	3.97	6.48	8.25	5.58	6.1	8.96	1.23	7.85	3.97	7.44	9.83	2.58	13.52	10.44	10.04	-1.02	1.31	7.37	5.45	3.04	9.18	4.98	2.61	4.86	1.13	5.52	4.35	4.53	6.58	2.65
TN190 N	0	0	0		7.63	4.14	3.02	0.7	4.95	7.68	5.24	4.31	2	1.82	5.71	2.56	1.41	6.83	1.07	4.32	4.15	8.03	5.41	5.86	8.65	1.96	8.06	4.55	6.98	10.02	2.13	13.76	10.13	8.06	-0.87	1.93	8.57	5.63	1.57	8.47	3.82	3.23	5.1	1.28	6.16	3.8	4.54	6.66	3.6
TN205 N	0	0	0		13.77	10.5	3.41	1.15	7.81	9.33	7.14	4.13	2.82	2.9	8.14	6.62	0.85	10.15	2.24	6.85	4.84	7.67	6.16	10.45	10.81	1.81	8.94	6.68	7.73	9.17	3.07	13.54	10.47	10.61	-0.38	2.25	12.68	7.65	4.65	9.35	4.49	6.38	7.26	4.21	10.83	5.3	8.7	6.35	6.02
TN223 N	0	0	0		7.94	3.16	3.18	0.72	2.39	5.71	3.81	3.36	3.87	1.43	6.25	2.76	0.91	7.74	0.93	4.42	6.62	6.89	5.38	6.77	7.28	0.7	7.93	4.35	6.85	9.94	2.55	13.29	9.1	8.63	-1	0.69	7.67	3.92	2.54	9.14	4.13	1.64	4.01	0.9	3.15	4.4	4.42	6.79	2.69
TN265 N	0	0	0		8.86	5.25	3.83	0.95	4.25	9.38	4.81	4.25	2.26	1.52	8.36	3.56	0.81	7.63	1.25	6.01	8.96	7.23	5.91	9.12	8.32	2.3	7.03	3.3	8.1	9.68	2.06	13.39	10.38	9.42	-0.97	0.68	8.57	4.35	2.05	8.29	4.14	2.01	4.5	1.2	4.85	4.45	5.57	6.52	3.62
TN275 N	0	0	0		7.86	3.8	2.09	0.74	2.84	9.26	4.07	2.37	1.47	0.8	6.01	2.11	0.83	5.54	0.98	3.64	3.79	7.16	5.11	5.94	8.19	0.18	6.72	2.84	6.51	9.84	1.9	12.98	10.62	9.54	-0.83	0.63	7.66	3.87	1.43	7.13	3.29	2.05	3.85	0.86	4.44	2.03	4.81	6.25	2.65
TN284 N	0	0	0		9.25	7.98	4.05	1.07	6.04	9.87	6.65	3.89	3.54	2.12	7.23	3.95	0.89	8.73	1.42	5.97	6.77	8.09	5.63	9.53	10.34	0.62	8.09	5.5	8.25	9.15	3.03	13.4	10.88	10.39	-0.98	0.73	9.83	6.49	4.84	9.23	4.92	4.4	6.25	2.72	10.66	5.24	6.8	6.21	4.34
TN288 N	0	0	0		9.61	3.84	3.09	0.8	3.51	10.05	3.8	3.86	2.96	0.79	6.17	3.79	0.86	7.72	1.3	3.54	5.44	7.62	5.56	5.72	6.7	0.24	7.2	2.83	6.9	9.25	2.68	13.15	9.86	8.47	-1	0.4	10.82	4.11	2.9	8.04	4.99	1.82	3.39	1.24	5.9	4.14	4.25	6.35	2.89
TN292 N	0	0	0		9.24	4.64	4.24	1.17	3.87	9.61	5.34	5.04	3.61	2.32	7.61	4.45	0.93	8.96	1.01	5.46	6.54	8.27	5.31	6.56	7.93	1.36	7.58	3.38	7.76	9.34	3.69	13.41	11.92	10.56	-1.02	0.36	7.89	4.54	3.62	9.52	5.92	2.61	5.14	0.92	4.66	3.87	5.19	5.9	3.58
TN300 N	0	0	0		7.26	4.84	3.76	0.67	5.04	6.92	5.27	3.01	3.61	1.81	7.89	5.7	0.67	9.63	1.03	4.82	6.91	7.83	6.04	7.01	8.05	1.14	7.07	5.44	7.85	10.87	3.19	14.23	9.98	10.86	-0.91	1.27	7.32	5.37	4.63	9.16	4.74	2.83	4.95	2.51	6.91	6.96	5.51	7.48	3.44
TN315 N	0	0	0		4.16	1.86	0.71	0.73	1.31	6.61	3.29	2.21	0.39	0.6	3.95	0.26	0.6	2.7	1.05	0.52	0.21	5.97	2.16	3.07	5.85	-0.19	6.64	0.77	3.52	7.96	0.21	11.19	9.29	6.35	-1	0.69	2.9	1.48	0.61	4.56	0.81	1	1.95	0.56	0.32	0.61	1.98	4.34	1.9
TN355 N	0	0	0		12.42	4.61	3.33	2.07	3.23	11.01	5.03	5.11	2.71	0.71	7.89	7.98	0.75	8.1	1.22	5.27	3.96	7	5.31	7.1	7.37	4.93	8.58	3.89	6.94	10.65	2.84	13.75	12.37	9.68	-1.11	1.56	9.12	4.7	2.12	8.3	4.56	2.29	4.72	0.63	2.55	3.84	5.48	7.44	3.73
TN372 N	0	0	0		9.36	5.44	3.03	0.81	5.23	7.03	6.41	3.8	1.66	2.25	6.23	2.31	1.86	6.45	0.97	7.48	3.23	10.25	4.64	10.31	9.62	2.33	8.6	4.35	7.15	10.59	2.94	14.14	10.96	10.59	-1.08	2.84	8.45	5.56	0.78	8.56	3.14	2.87	5.91	1.8	3.8	3.71	6.04	7.29	5.2
TN70 N	0	0	0		11.66	7	6.06	0.93	6.3	11.12	7.8	5.91	6.39	3.91	8.47	5.37	3.71	12.9	3.26	6.32	7.76	10.65	8.02	8.01	11.13	4.37	9.82	5.98	9.67	11.99	5.33	15.86	13.38	11.88	1.45	3.2	14.21	7.81	5.34	11.24	8.07	5.55	7.34	3.37	7.54	6.19	7.06	8.57	5.81
TN82 N	0	0	0		8.86	8.47	4.4	1.26	6.39	10.74	6.77	2.38	3.04	2.48	6.99	4.84	0.66	9.08	1.87	5.26	6.85	8.45	6.34	8.35	10.71	0.57	8.66	6.37	8.34	9.85	3.41	13.93	11.32	10.75	-0.74	1.28	10.26	7.07	4.99	9.18	4.69	5.09	6.42	3.1	9.86	5.74	7.66	6.75	4.43
TN94 N	0	0	0		6.05	3.91	3.43	0.83	3.39	8.88	4.62	4.57	3.63	1.3	5.78	2.33	0.63	6.44	1.1	4.13	8.4	7.16	5.33	7.23	7.2	1.21	7.11	4.36	6.56	10.16	2.62	13.05	10.66	9.2	-0.85	0.66	5.27	4.42	2.7	9.57	4.8	1.96	4.08	0.87	4.08	3.88	3.64	6.75	3.5
TN113 N	0	1	0		6.51	2.87	3.45	0.9	2.52	4.19	2.6	4.31	3.39	0.78	5.85	4.03	0.8	8.19	1.14	3.52	6.95	6.3	5.6	5.53	5.88	-0.03	8.05	3.44	6.69	9.48	2.12	12.8	7.32	7.12	-0.98	-0.07	7.2	3.28	2.77	7.68	4.33	1.49	2.25	0.83	4.96	5.22	4.74	6.83	2.58
TN135 N	0	1	0		7.3	2.95	3.43	0.75	4.02	10.07	4.93	5.92	4.43	1.06	6.27	1.95	0.77	8.38	1.12	4.87	5.22	6.71	5.71	6.25	7.88	1.05	7.07	2.38	6.34	10.05	1.84	13.2	10.13	10	-0.94	0.64	8.96	5.12	3.2	8.08	7.46	2.41	4.25	0.67	4.35	3.89	4.45	6.44	2.89
TN136 N	0	1	0		12.8	6.07	6	2.37	5.74	8.89	6.49	3.82	3.53	2.67	9.06	7.48	2	9.16	1.58	7.29	8.04	9.3	6.28	8.25	10.8	3.27	8.22	5.16	8.53	9.68	4.66	13.97	11.72	10.53	-0.83	1.73	9.67	6.46	4.24	8.79	5.99	4.08	6.17	1.79	6.79	6.38	6.66	6.63	4.43
TN138 N	0	1	0		12.22	10.58	5.18	2.54	8.9	10.3	8.59	2.88	4.38	4.02	8.35	5.61	1.4	10.64	3.64	8.42	7.14	8.85	6.2	11.86	11.13	3.03	8.92	6.59	8.75	8.49	4.04	13.37	11.12	10.87	-0.37	1.97	12.49	8.81	6.78	10.57	6.49	6.87	8.62	5.03	11.67	6.75	9.78	6.28	6.76
TN141 N	0	1	0		6.41	4.64	4.01	0.86	5	8.38	5.08	1.42	2.66	1.93	7.23	1.57	1.26	7.71	1.16	6.46	6.8	7.98	6.18	7.69	8.82	0.44	7.38	5.39	8	10.02	2.44	13.54	9.78	9.64	-0.86	1.08	7.1	5.46	4.04	8.7	4.88	2.99	4.97	1.38	5.85	4.68	4.76	6.89	3.08
TN144 N	0	1	0		5.67	3.17	2.91	0.66	3.86	7.1	3.96	2.71	2.17	1.47	5.47	0.9	0.68	7.54	1.13	5.07	4.75	8.36	5.52	6.45	7.02	1.09	7.35	3.66	6.82	10.02	2.02	13.33	10.19	8.18	-1.11	1.43	6.09	4.25	1.73	7.79	3.92	1.77	3.98	0.68	4.3	3.23	4.18	6.64	2.95
TN161 N	0	1	0		8.75	4.02	3.31	0.85	2.95	7.42	3.93	4.11	3.52	1.22	6.37	2.23	0.75	6.61	1.21	3.75	6.43	7.21	5.3	7.3	6.71	2.68	7.29	4.98	6.96	9.83	2.07	13.22	10.34	7.88	-0.85	0.99	7.22	4.19	3.06	8.68	4.34	2.78	4.22	0.55	3.28	3.09	3.72	6.95	2.9
TN172 N	0	1	0		7.22	4.07	4.01	0.82	4.42	7.49	5.5	3.82	4.28	2.38	6.94	1.69	1.28	7.75	1.07	5.17	7.32	8.54	6.05	6.67	8.85	1.44	8.11	3.99	7.97	9.91	2.93	13.69	11.04	9.38	-0.65	1.03	6.5	5.03	3.16	8.97	5.28	2.43	5.02	0.84	3.9	4.26	4.29	6.65	3
TN174 N	0	1	0		9.22	5.94	3.1	1.45	5.68	7.36	6.19	5.68	4.74	2.7	5.92	2.43	1.23	7.33	1.19	6.64	4.62	9.21	4.39	9.37	9.18	2.34	8.31	2.39	6.82	9.9	2.49	13.73	11.05	9.82	-0.52	1.55	9.44	5.13	1.06	8.4	7.52	3.17	5.48	0.93	2.37	4.22	6.97	6.55	4.7
TN184 N	0	1	0		10.37	7.45	5.65	2.23	7.42	9.95	7.02	3.7	4.22	2.95	8.23	5.37	2.24	10.3	2.18	6.38	7.88	9.09	6.97	8.48	11.04	3.08	8.72	6.61	9.18	11.05	4.59	14.81	11.44	11.29	0.27	2.43	9.43	7.43	4.99	9.71	6.67	5.19	6.63	3.25	8.96	6.34	7.28	7.6	4.97
TN187 N	0	1	0		10.5	5.37	3.09	1.63	4.56	7.56	5.8	3.94	4.17	2.03	6.18	5.02	1.24	7.66	0.95	5.34	5.2	8.28	5.09	8.58	9.1	3.89	8.36	2.57	6.71	10.01	2.34	13.17	9.93	9.31	-1.09	0.84	9.7	4.78	2.74	7.86	6.23	2.09	4.92	1.04	4.48	3.75	6.62	6.72	4.06
TN196 N	0	1	0		5.38	1.45	1.54	0.81	2.14	6.78	2.86	0.87	0.93	0.67	4.01	0.72	0.8	4.59	1	1.94	3.43	5.57	5	3.38	6.1	-0.32	4.93	2.28	4.75	9.61	0.61	11.4	7.44	6.94	-0.72	-0.15	5.82	3.03	1.43	5.32	2.11	0.93	2.14	1.23	2.23	1.67	2.33	6.24	1.33
TN199 N	0	1	0		11.17	7.97	5.21	1.88	6.95	10.18	6.87	4.21	4.36	2.8	8.32	4.62	1.4	9.67	1.81	8.71	8.36	9.66	5.86	9.99	10.51	1.4	8.57	6.53	8.53	9.13	3.89	13.73	12.45	10.29	-0.69	2.14	9.64	6.8	5.13	9.92	6.39	5.13	6.83	3.15	9.93	7.1	6.89	6.46	5.18
TN211 N	0	1	0		9.35	3.25	3.02	0.88	2.83	5.47	4.2	3.05	1.66	1.13	5.3	7.01	0.84	7.76	0.99	2.56	4.58	6.2	5.62	5.41	7.6	2.93	6.49	3.02	5.95	9.96	2.17	12.84	9.64	8.94	-1.22	0.29	9.09	4.94	1.92	7.09	3.38	1.99	3.71	0.98	1.95	3.96	5.66	6.56	1.77
TN213 N	0	1	0		9.21	6.04	5.37	2.82	5.6	8.87	6.46	3.7	4	3.11	7.95	3.92	0.7	9.09	1.07	5.66	7.01	8.9	7.25	8.14	10.15	4.31	8.98	6.28	8.46	11.88	4.15	15.15	12.58	10.73	-1.06	2.36	8.91	6.86	4.73	9.9	7.19	4.22	6.34	3.37	6.68	5.2	6.18	8.66	4.45
TN215 N	0	1	0		7.49	5.32	3.49	1.24	4.64	9.92	4.96	4.89	2.31	2.38	6.03	1.27	1.25	6.96	1.09	3.66	5.58	9	5.41	5.25	8.49	3.76	8.29	3.52	7.6	9.87	2.7	13.66	11.69	9.62	-0.68	1.96	6.85	4.8	1.84	8.74	4.68	2.46	4.44	0.69	4.33	3.72	4.45	6.51	2.85
TN217 N	0	1	0		11.62	9.22	5.62	2.68	7.48	10.23	6.57	3.53	5.08	3.37	9.55	7.62	2.14	11.01	2.32	6.91	9.2	9.31	6.8	8.1	9.9	4.36	9.3	6.99	9.13	10.79	4.57	14.95	12.74	10.48	0.54	2.24	14.06	7.6	6.96	10.56	6.76	5.39	6.44	3.54	11.03	6.71	7.03	7.33	6.12
TN246 N	0	1	0		5.97	3.86	3.85	0.91	4.51	8.78	5.24	3.02	2.39	2.09	7.52	1.6	0.82	6.47	0.99	4.42	5.68	8.36	6.37	5.7	7.62	1.86	8.08	4.89	7.37	10.83	2.84	13.83	11.3	9.47	0.16	2.2	5.09	4.85	2.94	8.62	4.75	2.9	3.68	1.88	3.11	3.11	3.69	7.72	2.9
TN249 N	0	1	0		13.45	8.07	2.48	0.73	3.68	9.14	5.35	3.61	1.64	0.53	5.97	2.42	0.69	6.41	0.96	4.38	2.93	7.46	4.74	7.09	1.46	0.36	7.15	4.38	4.51	8.94	1.68	13.24	9.99	8.54	-1.06	1.05	11.79	6.98	2.93	6.73	2.84	3.94	5.72	1.58	7.15	1.47	6.98	5.43	3.3
TN258 N	0	1	0		9.15	5.17	3.55	0.78	4.89	10.53	5.61	3.31	2.94	1.2	7.2	3.04	0.91	7.7	1.07	5.59	5.82	7.94	5.48	7.46	9.02	0.67	7.23	5.6	6.29	9.51	2.67	13.41	11.59	10.17	-1.09	0.5	7.14	5.31	4.54	9	5.03	3.02	5.22	1.09	5.99	4.06	4.84	6.17	2.98
TN259 N	0	1	0		6.49	4.84	2.01	0.78	3.95	7.27	4.9	1.22	1.02	1.05	4.63	1.14	0.83	5.35	1.07	3.05	2.75	7.67	4.04	6.06	9.15	1.93	6.54	3.62	5.66	9.02	1.82	12.9	9.28	9.84	-1	0.64	6.05	4.72	0.68	6.91	2.36	2.68	4.57	1.02	3.7	2.74	5.71	5.94	2.18
TN260 N	0	1	0		4.75	3.21	1.69	0.81	2.66	7.41	2.63	0.42	0.84	0.56	3.75	0.26	0.71	5.42	1.39	3.29	4.09	6.75	4.75	6.25	7.1	-0.19	6.32	2.66	5.38	9.67	1.11	12.31	8.12	8.52	-1.07	-0.09	5.08	3.45	1.43	6.04	2.37	1.19	3.36	0.82	3.88	3.08	4.17	6.43	1.6
TN262 N	0	1	0		5.01	3.02	2.01	0.67	2.69	8.78	3.12	2.83	1.96	0.74	5.19	1.02	0.53	5.7	0.99	5.41	6.85	7.11	4.82	8.03	6.21	0.5	6.32	3.59	6.01	9.41	1.02	12.6	8.51	7.94	-0.98	0.36	5.05	2.86	1.16	7.09	2.9	1.59	3.69	0.68	3.49	3.63	4.76	6.32	2.56
TN266 N	0	1	0		9.8	4.37	2	0.69	3.9	7.93	3.78	3.85	0.75	1.2	4.77	3.29	0.82	5.67	1.14	3.62	4.69	9.17	4.28	6.71	6.71	0.92	6.71	3.17	5.95	9.19	1.37	13.01	9.34	9.02	-0.73	1.39	8.2	3.64	0.82	6.7	2.83	1.54	3.88	0.77	2.52	2.67	3.86	6.12	3.55
TN270 N	0	1	0		9.39	4.49	3.71	0.99	4.94	8.33	6.09	2.48	2.35	1.53	7.99	5.7	0.83	8.45	1.02	4.13	7.29	8.26	5.53	5.71	9.45	1.68	7.76	3.67	8.15	9.2	3.1	13.45	10.78	9.71	-0.84	0.62	11.35	5.63	3.28	7.67	4.71	2.24	5.27	1.07	6	4.46	6.14	6.37	3.22
TN272 N	0	1	0		7.63	3.68	3.76	0.79	3.11	6.88	3.99	4.25	2.93	0.52	5.91	5.62	0.62	9	1.11	6.04	5.96	6.93	6.09	7.08	7.2	4.91	7.61	3.11	7.13	10.38	2.68	13.26	9.6	9.26	-1.23	1	7.52	4.34	3.17	8.44	5.07	2.91	4.16	1.79	3.19	5.89	6.97	7.6	3.12
TN280 N	0	1	0		5.96	6.16	3.55	0.62	5.29	7.15	5.44	2.92	3.22	1.25	6.33	3.46	0.82	8.61	1.16	5.46	5.94	7.35	5.5	7.32	9.83	0.28	7.75	4.86	7.35	9.75	2.59	13.53	8.93	9.59	-1.22	0.12	7.72	5.77	4.82	8.35	5.29	3.46	4.87	1.96	8.95	5.27	6.3	6.43	3.11
TN283 N	0	1	0		7.88	3.92	3.11	0.79	3.83	10.64	5.13	2.49	1.69	0.68	5.97	2.06	0.81	8.08	1.02	5.13	5.98	8.39	5.54	6.75	9.07	0.08	7.34	3.36	7.22	9.88	2.25	13.02	9.94	10.17	-1	0.27	7.49	4.93	2.47	7.59	3.59	2.71	4.71	0.86	3.77	5.04	6.61	6.46	2.75
TN289 N	0	1	0		10.24	2.65	2.14	0.88	2.66	6.88	4.71	1.97	1.13	0.88	5.77	4.13	0.72	5.2	1.07	2.29	2.82	6.65	4.56	4.53	7.21	0.78	7.57	2.01	6.17	9.25	1.51	12.36	10.17	8.89	-0.98	0.6	6.73	3.52	0.98	6.71	2.81	1.2	3.22	0.72	1.47	1.84	4.18	6.29	2.37
TN294 N	0	1	0		7.87	3.53	3.23	0.7	4.25	4.7	5.14	1.96	2.82	1.16	6.96	1.58	0.89	7.2	1.14	4.39	6.17	8.12	4.95	7.44	8.43	1.33	7.78	5.25	7.33	9.73	2.76	13.42	10.64	9.47	-1.09	1.38	6.64	4.86	2.25	8.78	4.44	1.86	4.69	1	3.96	4.19	2.87	6.54	4.35
TN295 N	0	1	0		11.37	9.45	4.08	1.66	7.54	9.67	7.73	4.9	5.12	2.48	6.92	4.26	1.1	9.73	2.38	6.63	7.43	8.63	5.59	9.97	10.57	1.82	8.16	5.41	7.63	9.09	3.16	13.32	11.36	10.99	-0.77	0.93	12.65	7.63	5.5	9.41	7.63	5.28	7.23	2.59	10.73	6.24	8.43	6.12	5.04
TN299 N	0	1	0		8.56	3.2	2.81	0.96	3.72	5.29	4.78	2.34	1.87	0.76	6.39	1.47	0.75	6.47	0.99	4.16	4.88	7.69	5.63	5.64	8.11	2.38	5.13	2.42	7.39	9.91	2.66	13.16	10.55	9.02	-1.05	-0.32	8.13	4.33	3.33	6.54	3.68	2.07	4.06	0.99	4.06	2.43	4.42	6.61	2.43
TN319 N	0	1	0		9.83	7.19	3.34	0.79	6.63	10.24	6.54	2.49	3.21	1.76	6.41	4.59	0.93	8.84	1.12	5	5.01	8.36	5.55	8.63	10.81	4.43	8.45	5.55	7.78	9.54	2.88	13.57	9.33	9.8	-1.15	1.16	12.3	6.71	3.58	8.61	4.64	4.64	6.25	2.69	9.64	4.55	7.57	6.39	4.14
TN320 N	0	1	0		9.71	5.6	3.97	0.66	4.99	10.81	5.69	5.57	0.32	0.54	7.12	4.45	0.85	7.48	1.14	7.59	5.17	9.05	6.29	10.18	8.69	3.25	9.59	4.17	6.9	11.46	3.48	15.12	12.55	11.46	-0.82	3.59	8.58	5.59	0.85	9.55	4.18	4.24	6.61	3.84	0.39	4.13	7.77	8.88	4.92
TN323 N	0	1	0		7.4	4.58	3.67	0.7	3.84	8.47	4.99	3.94	3.12	0.54	6.32	2.02	0.7	8.58	1.01	5.28	6.47	7.85	6.28	6.62	8.56	1.36	8.13	4.58	7.57	10.64	3.18	13.69	10.97	10.92	-1.02	1.41	7.8	5.84	3.1	8.87	4.55	2.64	5.03	0.73	4.47	4.87	6.08	7.45	3.67
TN350 N	0	1	0		9.91	4.83	4.74	0.72	5.07	11.09	5.38	4.4	3.97	2.34	7.96	4.25	2.04	9.5	0.94	6.35	7.7	9.52	6.09	8.27	7.5	1.84	8.47	4.63	7.86	10.46	4.32	14.45	12.27	10.75	-1.09	1.8	11.45	6.99	4.02	9.54	6.81	3.33	5.85	1.95	4.9	6.56	6.7	7.46	4.1
TN421 N	0	1	0		9.94	3.73	0.51	0.72	2.25	8.98	3.65	4.8	1.46	1.72	4.65	3.83	0.89	5.21	1.11	0.62	1.55	8.41	3.22	4.25	4.16	1.36	7.07	1.71	4.46	9.73	1.27	11.79	10.48	4.71	-1.19	2.14	8.69	2.29	0.83	5.44	1.33	2.72	2.25	0.81	0.55	0.58	3.25	5.12	2.29
TN76 N	0	1	0		8.63	3.24	3.95	0.76	3.87	10.27	4.38	3.02	3.45	1.41	6.89	2.54	0.98	7.99	1.09	3.67	5.45	7.88	5.96	5.18	7.73	2.8	6.77	4	8	10.03	3.47	13.63	11.37	9.02	-1.02	0.87	9.36	5.52	4.02	8.59	6.06	1.89	3.8	0.87	3.34	4.2	3.53	6.78	2.36
TN205 T	1	0	70	0	14.14	9.08	3.33	4.02	6	8	6.05	5.76	4.58	2.41	9.93	9.98	1.42	10.34	1.77	8.66	6.1	8.26	5.8	12.24	10.25	9.63	8.7	5.06	7.73	9.54	2.73	13.88	9.5	10.35	-0.42	1.72	11.68	6.58	3.56	8.67	7.95	4.63	6.34	1.95	8.59	6.84	9.19	6.26	5.97
TN265 T	1	0	60	0	13.38	7.8	2.34	3.19	4.81	9.13	5.88	6.21	3.97	0.54	8.09	10.26	0.98	10.2	1.08	6.61	4.21	7.94	5.47	9.25	7.62	6.31	7.72	4.2	6.23	9.44	2.65	13.4	8.43	9.87	-1.09	2.44	12.46	7.14	1.68	7.38	6.85	2.89	5.31	1.23	5.5	6.65	9.32	5.93	5.8
TN275 T	1	0	70	0	13.61	9.26	3.12	1.73	6.48	6.53	6.3	7.43	5.66	1.7	6.99	6.21	0.8	9.59	1.24	6.52	7.32	9.4	4.73	10.38	8.78	6.21	8.02	5.18	7.05	8.87	2.95	13.21	9.19	10.26	-0.88	1.35	12.33	7.09	4.6	8.46	8.5	4.7	6.49	2.16	9.69	5.63	8.96	5.84	4.7
TN355 T	1	0	70	0	13.69	8.78	3.18	5.71	4.85	8.64	6.06	5.42	3.76	1.08	9.5	9.58	1.86	11.18	1.11	5.38	7.17	9.34	5.24	9	9.23	7.39	7.89	4.71	8.09	9.36	2.99	13.58	9.77	9.61	-0.97	1.06	11.57	6.42	2.68	8.11	6.3	3.48	5.18	1.88	8.86	6.66	8.35	6.07	4.31
TN70 T	1	0	90	0	13.98	9.27	3.23	4.17	3.68	7.73	5.82	5.7	4.71	1.18	8.87	9.31	2.04	9.85	1.04	9.04	6.22	9.13	5.98	12.35	9.39	8.95	7.39	4.7	7.46	10.97	2.8	14.62	10.38	10.5	-0.39	2.31	11.82	6.31	1.41	8.19	6.12	4.55	6.53	2.4	4.15	7.17	9.22	7.63	6.04
TN134 T	1	0	60	1	13.96	8.51	3.36	5.03	3.98	9.81	5.19	6.44	4.47	0.72	8.38	11.08	1.6	12.72	1.17	8	8.93	9.44	5.22	11.59	7.13	8.81	7.97	4.79	7.56	9.59	3.63	13.7	9.13	9.13	-0.82	2.28	12.91	7.08	0.8	8.25	7.82	3.65	5.75	1.66	5.56	10.04	10.57	5.5	5.69
TN143 T	1	0	80	1	14.01	8.55	3.52	5.88	4.46	10	6.13	4.65	4.05	1.9	8.55	10.83	2.2	11.44	1.11	7.47	7.35	10.53	6.22	10.44	9.07	8.72	9.06	4.29	7.64	9.75	3.52	13.93	10.39	10.02	-0.31	2.29	12.2	6.43	1.75	8.21	7.42	4.09	6.45	1.43	5.09	8.29	9.54	6.5	5.17
TN190 T	1	0	70	1	13.14	8.4	3.51	3.6	5.79	10.05	8.33	6.4	5.08	1.28	11.34	9.74	1.8	11.16	1.09	8.98	7.8	10.78	4.61	10.36	8.89	9.21	8.81	3.68	7.87	9.47	3.51	13.79	10.25	8.4	-0.68	1.91	12.54	6.27	1.64	8.47	8.34	3.4	4.79	1.36	8.57	7.52	9.5	5.81	7.74
TN284 T	1	0	90	1	10.16	10.57	3.31	2.08	6.8	9.66	8.57	2.23	2.96	2.25	8.25	4.97	0.93	10.26	3.93	10.42	7.04	9.46	5.85	11.43	10.54	5.2	8.5	5.8	8.23	8.31	2.62	12.98	10.45	10.95	-0.8	1.94	9.75	8.2	3.96	9.45	5.38	6.7	9.54	4.05	11.11	6.47	11.73	6.14	7.02
TN292 T	1	0	40	1	12.84	9.06	2.92	5.61	6.8	10	5.99	2.29	4.2	1.87	8.22	5.69	0.85	12.98	1.52	9.66	5.49	8.77	5.36	11.91	10.87	8.04	8.29	5.48	7.87	8.93	3.06	13.39	9.09	10.7	-0.9	2.66	12.12	6.49	2.48	8.73	5.5	4.89	7.43	2.98	8.54	6.28	9.64	5.78	5.62
TN300 T	1	0	50	1	13.41	8.48	3.16	5.76	4.63	10.36	6.16	4.41	2.89	1.96	7.97	8.69	1.36	12.24	0.99	11.76	7.5	10.97	6.07	11.82	9.37	7.97	9.21	5.61	7.9	10.57	3.13	14.61	9.18	11.18	-0.3	2.61	12.89	6.18	2.68	8.07	5.52	4.49	6.77	2.56	6.82	10.25	10.36	7.42	6.59
TN315 T	1	0	80	1	13.49	8.44	2.34	4.17	3.06	11.15	4.53	3.82	3.51	1.2	6.83	9.39	0.81	11.06	1.14	7.75	6.7	8.48	5.04	10.71	6.28	3.06	7.26	3.23	6.12	10.71	3.04	13.97	8.25	8.59	-0.14	1.17	13.06	5.79	0.75	6.78	5.86	3	5.08	1.84	3.74	8.22	8.66	7.47	4.73
TN372 T	1	0	60	1	13.16	7.97	3.2	4.53	5.14	8.43	6.51	2.42	2.03	1.46	7.12	5.77	1	9.87	1.13	10.66	7.31	9.83	5.36	11.62	10.7	7.12	8.23	5.17	7.37	9.25	3	13.59	9.93	10.15	-0.72	0.94	12.05	6.22	2.7	8.16	4.81	4.17	6.88	1.96	8.97	6.94	9.3	6.31	5.94
TN94 T	1	0	60	1	14.04	8.48	3.06	4.3	4.56	10.24	5.85	4.18	4.35	1.35	9.89	11.82	1.44	10.36	1.11	7.74	5.63	10.12	6.08	7.31	7.96	9.41	8.14	4.25	7.84	9.62	3.51	13.87	10.02	8.77	-0.92	2.46	12.73	5.84	2.46	7.13	6.43	3.42	5.22	2.06	4.76	8.25	8.33	6.62	7.38
TN223 T	1	0	90	2	15.15	10	3.27	7.32	4.56	10.37	7.84	6.04	3.76	2.73	9.82	10.78	2.1	13.62	2.56	12.72	8.51	11.52	5.65	13.29	11.7	10.02	9.88	5.8	8.01	10.62	3.35	14.75	9.36	11.74	-0.43	3.34	14.04	8.07	3.73	9.12	7.12	5.57	8.38	3.02	6.12	9.05	12.06	7.22	6.9
TN288 T	1	0	90	2	13.76	6.41	3.08	5.31	3.48	8.62	4.04	5.28	3.8	1.25	7.65	10.72	1.7	10.61	1.09	5.72	5.21	8.53	5.07	7.04	5.15	0.51	8.14	2.62	8.32	9.55	3.86	13.19	9.62	7.49	-0.91	1.34	11.68	5.21	0.88	7.08	7.08	1.92	3.41	1.11	3.92	8.52	8.29	6.37	3.42
TN82 T	1	0	70	2	13.95	8.35	4.31	4.92	6.31	5.71	6.71	8.22	6.64	2.25	8.34	7.05	1.44	11.39	1.21	8.43	7.52	9.91	5.33	9.51	8.14	5.92	8.39	5.1	8.26	9.68	4.29	13.84	8.81	10.12	-0.34	3.4	12.56	6.96	0.83	8.21	9.45	3.94	6.78	1.88	4.21	9.29	9.69	6.04	5.25
TN196 T	1	1	95	0	14.31	9.4	4.04	6.05	5.39	10.43	7.58	5.6	4.08	3.02	11.05	9.06	1.98	12.35	2.12	11.84	7.43	10.66	5.42	12.2	11.07	9.32	8.82	4.3	8.16	8.25	4.07	13.59	7.93	11.15	-0.76	2.2	13.04	6.87	1.73	9.29	7.49	5.09	7.62	2.46	5.46	11.22	11.54	6.32	7.62
TN259 T	1	1	90	0	13.96	8.9	2.58	5.96	5.92	9.54	7.25	2.92	1.82	2.41	9.41	9.26	1.39	10.8	1.42	9.38	6.78	10	4.71	11.16	11.18	9.16	8.38	3.97	7.43	8.54	3.18	13.5	9.36	10.81	-1.15	1.84	12.47	6.16	1.07	8.32	5.44	5.02	7.86	2.19	6.77	9.7	11.8	6.23	7.53
TN260 T	1	1	90	0	12.59	10.71	3.69	7.05	6.31	8.95	6.34	4.76	5	2.56	10.48	7.34	1.32	11.28	2.06	10.01	6.53	9.87	6.04	11.89	11.05	9.03	8.55	5.22	8.07	8.48	4.09	13.1	9.58	11.12	-0.78	2.08	11.13	7.73	2.32	9.03	7.92	5.8	8.39	2.81	9.93	8.05	11.49	5.9	6.99
TN421 T	1	1	80	0	13.09	10.62	2.88	5.64	5.47	9.61	6	4.78	5.09	1.98	9.7	11.26	1.73	11.07	1.05	9.69	6.45	9.09	5.24	11.41	7.98	8.44	7.96	5.31	6.81	8.12	2.93	12.94	8.88	9.71	-1.16	2.58	12.48	8.39	1.46	9.06	7.84	4.35	7.07	2.06	7.19	8.63	10.84	5.28	5.83
TN113 T	1	1	40	1	12.09	9.23	4.12	4.75	6.35	5.11	6.56	3.66	4.75	2.04	7.64	6.23	1.52	10.09	1.49	8.21	7.3	8.16	6.06	11.39	10.82	4.37	8.75	6.71	8.38	9.54	3.69	13.81	8.93	10.59	-0.97	1.8	12.09	7.02	5.05	8.89	6.74	4.92	6.95	2.94	9.52	6.73	9.25	6.36	5.21
TN135 T	1	1	60	1	12.88	7.72	2.32	2.88	2.87	9.83	4.63	3.38	2.64	1.97	6.8	7.93	1.8	9.77	1.01	6.91	3.69	10.11	4.15	10.68	9.03	9.25	9.06	2.42	6.81	9.34	2.43	13.97	6.59	9.31	-0.89	1.73	10.82	4.19	0.92	7.27	5.19	2.95	4.91	1.12	4.37	7.58	9.05	6.59	7.52
TN136 T	1	1	80	1	13.3	10.14	2.9	4.63	3.7	10.93	6.34	6.16	3.82	1.14	8.55	8.9	0.69	10.7	1.48	9.39	6.57	8.31	6.07	12	4.41	7.7	8.38	4.67	4.75	8.56	2.32	13.5	8.36	9.82	-0.81	2.04	12.75	8.38	0.81	7.28	6.57	4.91	7.63	1.46	4.65	7.62	12.24	5.54	6.95
TN138 T	1	1	30	1	11.61	9.67	4.12	3.89	6.81	6.66	7.13	4.44	4.78	3.25	9.28	5.75	1.63	10.44	2.66	8.16	6.75	10.57	6.05	12.23	11.37	8.88	8.95	5.96	8.57	8.96	3.46	13.7	9.48	10.85	-0.36	1.78	11.47	7.56	5.21	9.57	7.4	5.26	7.7	3.27	10.74	6.79	10.43	6.44	6.54
TN141 T	1	1	70	1	12.21	10.91	4.02	3.68	7.04	7.97	7.54	4.55	4.56	3.04	9.64	6.64	1.04	10.63	2.63	10.7	10.3	9.25	6.08	11.98	11.21	9.1	8.96	6.99	8.38	8.73	3.55	13.57	10.78	10.93	-0.81	3.26	10.74	7.92	3.82	9.65	6.26	6.35	8.78	3.59	8.85	8.16	10.9	6.17	7.45
TN161 T	1	1	60	1	12.68	10.06	2.92	5.15	7.42	7.01	8.41	4.51	4.56	2.92	9.88	7.01	1.65	11.29	2.94	11.6	9.31	11.03	5.3	11.7	11.24	9.5	9.04	5.77	8.29	8.62	2.96	13.23	10.04	11.11	-0.6	2.04	12.07	7.58	3.84	8.86	7.96	5.93	9.17	2.95	8.6	9.14	12.06	6.19	7.9
TN172 T	1	1	90	1	14.14	10.07	3.53	6.24	5.69	7.3	7.63	5.5	5.43	2.66	9.35	6.83	2.56	12.7	2.04	11.03	8.82	9.04	5.98	12.29	11.21	9.2	8.61	4.52	7.45	9.31	2.67	13.66	9.05	10.91	-0.47	2.16	12.9	7.23	1.92	8.7	8.05	5.01	7.88	1.99	7.75	9.99	10.45	5.9	7.04
TN174 T	1	1	90	1	14.14	10.3	2.82	3.7	5.67	10.21	7.83	5.18	2.88	2.59	9.93	8.38	1.14	12.6	2.92	11.98	6.79	10.15	5.85	11.03	10.64	9.48	9.02	5.99	7.38	7.72	3.05	13.79	9.32	10.7	-0.88	3.53	13.05	7.48	1.48	9.09	6.22	6.36	9.11	3.2	10.32	8.55	12.39	5.91	7.53
TN199 T	1	1	95	1	13.81	6.88	2.5	8.79	4.78	8.64	6.78	1.05	1.66	2.46	8.3	9.86	1.4	12.59	1.1	11.7	7.5	9.54	4.94	11.54	10.21	8.62	7.56	2.79	7.1	7.16	4.25	12.94	9.11	10.55	-0.9	2.18	11.4	6.64	0.65	9.21	6.82	1.84	7.07	1.93	7.18	11.04	11.41	5.37	7.92
TN211 T	1	1	70	1	13.82	8.43	4.01	2.92	5.66	9.13	6.92	4.86	4.29	1.97	9.02	9.62	1.14	12.62	1.8	8.54	6.09	9.83	5.48	12.5	10.5	9.22	8.87	5.46	7.78	9.55	3.03	13.88	8.93	11.01	-0.62	2.33	12.84	7.02	4.28	9.41	6.48	4.84	6.88	2.29	8.86	6.12	10.69	6.53	5.45
TN213 T	1	1	50	1	12.91	9.27	3.62	2.28	6.12	10.61	6.66	5.73	3.47	2.52	8.97	5.1	2.14	9.42	2.32	7.49	7.05	10.14	6.17	11.39	11	7.52	9.64	6.27	7.66	10.7	2.76	14.84	10.81	10.83	0.06	1.56	10.98	6.86	3.58	8.62	6.04	4.99	7.21	3.06	9.52	5.28	9.47	7.6	6.38
TN215 T	1	1	95	1	13.38	9.18	3.54	4.52	5.81	7.5	6.27	5.22	4.18	2.59	10.02	6.49	1.53	10.95	1.26	10.91	10.36	10.79	5.24	10.75	10.39	9.25	8.95	5.1	8.3	8.7	3.57	13.73	9.52	10.38	-0.86	2.21	13.05	7.49	4.75	8.72	7.1	5.03	6.95	2.55	5.6	8.68	10.06	6.03	6.44
TN217 T	1	1	80	1	13.39	10.21	2.5	7.66	4.36	10.59	7.8	4.73	2.46	1.47	7.23	9.49	0.76	12.49	3.1	11.45	6.56	9.76	5.58	11.98	8.71	5.67	8.72	4.86	6.51	7.94	3.29	13.5	12.21	10.46	-1.05	2.63	12.7	7.91	1.17	7.38	6.11	5.85	9.54	2.11	6.33	12.14	12.73	5.75	8.12
TN246 T	1	1	80	1	12.61	8.61	2.54	2.75	4.43	8.97	5.66	4.98	3.23	1.62	9.27	6.7	1.12	9.59	1.34	7	6.94	9.1	4.58	11.62	9.31	7.84	8.47	3.45	6.73	9.77	2.62	13.87	8.97	9.99	-0.7	1.83	10.33	5.69	1.44	8.26	7.76	4.17	5.51	1.68	5.72	6.3	9.18	6.55	5.03
TN249 T	1	1	90	1	13.57	7.6	2.04	5.75	3.24	7.9	6.68	7.19	1.53	1.84	7.52	8.9	0.88	9.54	1.15	11.67	5.31	9.12	4.37	11.52	10.6	7.8	7.36	3.32	6.66	9.34	2.34	13.67	5.82	10.74	-1.14	0.65	11.73	6.11	0.78	7.11	3.62	4.29	7.74	0.98	3.03	9.05	10.76	6.47	8.2
TN258 T	1	1	90	1	13.13	9.38	2.02	3.39	4.54	8.81	6.11	4.34	2.21	1.8	7.21	7.84	1.05	9.78	1.2	10.34	5.45	9.29	5.14	10.94	10.46	8.5	7.96	4.16	7.01	9.39	2.28	13.58	8.95	10.57	-0.99	0.91	10.81	5.89	2.04	7.86	4.54	4.85	7.21	1.9	4.49	7.28	10.18	6.27	5.16
TN262 T	1	1	80	1	14.62	9.45	3.84	4.65	5.28	10.48	4.8	5.06	4	0.63	8.63	8.12	0.76	12.05	1.05	8.95	5.62	8.37	6.35	11.4	6.04	4.6	8.62	5.68	7.4	9.69	3.71	14.18	7.51	9.46	-1.08	2.08	12.89	7.52	0.66	10.47	6.62	4.78	6.29	2.62	9.73	8.02	9.91	6.47	5.4
TN266 T	1	1	70	1	13.22	8.75	3.5	3.59	5.62	6.97	6.11	5.62	5.03	2.21	9.21	9.61	1.01	10.84	1.27	9.52	9.69	10.73	4.85	12.03	9.91	6.12	8.25	5.45	7.04	8.23	4.09	13.17	10.49	10.09	-0.95	1.25	11	6.37	5.16	8.04	7.42	4.65	6.87	1.9	7.62	10.24	10.07	5.92	8.09
TN270 T	1	1	90	1	13.21	8.43	2.76	5.88	4.87	10.34	5.74	6.94	3.62	1.22	10.94	12.06	1.77	11.7	0.94	7.31	8.24	9.6	4.21	10.75	9.29	9.04	8.21	1.8	7.4	9.26	3.53	13.45	9.91	8.82	-0.55	2.04	12.12	7.1	4.12	7.03	8.13	2.98	6.49	0.87	5.28	8.43	11.13	6.08	6.21
TN272 T	1	1	70	1	12.21	9.9	3.09	5.77	6.21	5.62	7.28	1.14	2.65	1.93	8.5	4.68	1.2	10.79	2.8	11.5	8.26	10.46	5.33	11.12	10.75	9.09	8.41	5.12	8.3	7.99	3.37	12.91	9.86	11.23	-0.97	1.69	10.15	7.34	3.96	9.86	6.07	5.94	8.96	2.95	8.82	7.41	11.58	5.94	7.44
TN280 T	1	1	90	1	11.02	8.38	2.71	2.54	5.51	7.57	6.52	4.15	3.37	1.75	7.19	6.79	0.99	9.61	1.56	8.07	5.44	10.74	5.29	10.95	10.61	3.75	8.34	3.7	7.46	8.97	2.55	13.33	9.15	10.61	-0.91	1.26	11.08	6.29	2.9	8.46	6.42	4.14	7.02	2.18	8.56	6.49	10.22	6.09	5.63
TN283 T	1	1	90	1	12.2	8.55	2.26	6.34	3.78	6.3	7.12	3.02	2.5	1.26	6.61	4.45	0.96	10.5	1.97	11.6	6.87	9.55	4.33	11.7	10.95	9.34	8.28	4.55	7.42	8.88	2.42	13.42	8.55	10.8	-0.97	1.57	12.11	6.25	1.97	7.77	5.1	4.53	7.99	1.52	3.88	9.24	11.78	6.07	7.78
TN289 T	1	1	70	1	10.95	10.68	3.29	3.48	7.38	8.07	8.79	1.94	3.19	2.47	8.47	6.23	1.27	10.97	3.6	10.77	6.78	9.75	5.42	11.03	10.48	8.82	8.43	5.84	8.12	8.05	2.66	12.7	12.36	10.97	-0.97	2.08	10.69	8.07	4.26	9.78	5.25	6.42	9.13	4	10.47	7.72	12.18	5.85	7.92
TN295 T	1	1	90	1	12.97	8.79	3.31	4.22	5.62	7.64	6.74	4.64	4.77	2.42	10.14	6.9	0.86	10.69	1.33	9.63	8.69	10.58	4.84	11.54	10.62	8.97	8.43	4.3	8.12	8.51	3.8	13.29	9.23	10.54	-0.9	1.04	12.7	6.69	6.13	8.27	7.01	4.62	7.15	1.53	7.76	8.18	10.54	6.13	6.28
TN319 T	1	1	40	1	12.2	9.45	3.51	3.5	6.62	8.84	6.72	5.66	4.87	1.92	8.39	11.56	0.69	11.3	1.35	8.23	5.92	8.53	5.64	11.29	10.75	5.9	8.46	5.57	7.78	9.14	3.29	13.37	9.47	10.59	-0.96	2.38	12.13	6.82	4.81	8.39	7.54	5.15	7.04	2.74	10.1	7.24	9.89	6.17	7.08
TN320 T	1	1	50	1	13.65	9.14	3.08	4.17	5.65	10.05	6.81	6.42	4.8	1.53	7.39	9.84	0.71	11.34	1.7	9.16	6.35	8.75	5.06	11.8	9.25	1.28	7.81	5.29	6.48	8.79	2.76	13.34	9.75	10.23	-1.09	1.84	11.88	6.65	3.94	8.45	7.59	5.04	7.62	1.78	8.25	7.23	11.07	5.89	6.43
TN323 T	1	1	90	1	12.36	8.12	2.43	4.8	3.72	5.54	4.95	0.53	2.59	1.03	9.07	5.86	0.97	10.25	1.11	8.59	6.25	9.38	5.13	11.4	9.86	8.27	7.69	4.38	7.68	9.7	3.13	13.58	8.42	10.19	-1.04	1.76	11.59	5.03	0.71	7.66	5.13	3.87	6.75	1.45	4.02	7.19	10.04	6.41	8.25
TN76 T	1	1	80	1	13.39	9.11	2.29	3.64	4.62	9.64	6.99	3.23	2.64	1.97	8.41	8.48	1.93	9.45	1.74	8.25	5.36	10.12	6	10.96	11.32	9.37	8.66	4.57	6.61	9.09	2.5	13.74	9.37	11	-0.65	1.34	12.75	5.95	0.91	8.73	5.91	4.57	7.18	1.98	6.05	6.39	10.34	6.25	7.7
TN184 T	1	1	50	2	12.48	8.86	4.84	4.04	5.73	7.74	6.39	5.74	4.6	2.58	8.9	7.45	2.02	11.39	1.13	6.83	9.83	9.38	6.28	9.25	10.16	4.67	9.66	7.36	7.95	10.79	4.17	14.83	10.59	9.71	0.08	2.4	12.14	6.83	4.86	8.61	6.45	4.85	6.21	3.31	10.31	7.32	8.55	7.51	5.38
TN187 T	1	1	70	2	14.2	9.88	4.34	3.64	7.41	10.12	7.67	6.64	5.97	2.86	9.37	8.22	1.66	11.68	2.21	9.32	8.34	10.43	5.64	12.39	11.3	8.93	8.93	4.94	8.53	8.45	3.94	13.52	10.13	10.93	-0.8	2.29	12.9	7.38	3.46	9.85	9.11	5.54	8.27	2.69	8.09	8.59	11.32	5.92	8.39
TN144 T	1	1	90	2	14.17	7.88	3.04	5.5	5.84	10.05	6.26	5.72	4.92	2.17	8.06	7.66	1.57	11.17	1.31	8.86	6.76	10.31	5.04	11.12	10.66	8.53	8.66	4.13	7.03	9.48	3.83	13.93	10.3	10.5	-0.68	1.56	13.02	7.17	1.8	7.66	7.47	4.61	6.79	1.53	8.03	8.13	11.04	6.5	6.17
TN294 T	1	1	60	2	13.48	8.55	2.2	2.27	3.67	9.77	5.04	2.98	2.2	0.63	8.45	4.8	0.75	11.03	1.07	6.13	8.57	8.41	4.3	9.54	6.51	8.57	7.54	3.97	6.35	9.04	2.71	13.32	7.45	9.31	-0.93	1.29	12.52	6.56	1.88	8.67	5.3	3.03	5.25	1.12	5.24	6.71	9.13	5.6	4.41
TN299 T	1	1	90	2	11.2	8.66	2.17	2.64	5.64	8.72	7.31	1.86	3.09	1.4	8.02	6.7	0.69	9.8	1.9	9.19	7.71	9.04	5.49	11.89	10.97	6.99	8.41	4.74	7.31	9.11	2.02	13.38	8.68	10.92	-1.08	1.38	10.93	6.86	2.42	7.75	4.66	4.87	7.92	2.4	7.66	7.24	10.72	6.11	7.8
TN350 T	1	1	30	2	10.98	8.4	3.27	3.08	5.76	7.65	6.81	2.1	2.98	2.24	7.21	5.07	0.97	9.8	1.71	9.29	6.6	10.52	5.32	11.88	9.9	3.33	8.12	5.29	7.04	8.7	2.63	13.32	9.98	10.57	-1.05	1.02	10.88	6.8	4.02	7.87	5.12	4.67	7.42	2.3	10.47	7.03	10.73	6.21	7.91
[truncated: 110 more columns]
