# Supplementary material for: Protein Expression in Tonsillar and Base of Tongue Cancer and in Relation to Human Papillomavirus (HPV) and Clinical Outcome
Source: Int J Mol Sci. 2018 Mar 25;19(4):978. doi: 10.3390/ijms19040978 (PMC5979357; doi:10.3390/ijms19040978)
Supplement: Supplementary file 1 [file ijms-19-00978-s001.zip › Table S1 Proteins included in the Oncology II and Immune-Oncology panels.xlsx]

## Sheet: Blad1
Table S1. Proteins included in the Oncology II and Immune-Oncology panels1
Protein	Abbreviation	Alternative abbreviation	Uniprot
5'-nucleotidase	5'-NT		P21589
Tyrosine-protein kinase ABL1	ABL1		P00519
Adenosine deaminase	ADA		P00813
Disintegrin and metalloproteinase domain-containing protein 8	ADAM 8		P78325
A disintegrin and metalloproteinase with thrombospondin motifs 15	ADAM-TS 15		Q8TE58
Adhesion G-protein coupled receptor G1	ADGRG1		Q9Y653
Angiopoietin-1	ANG-1		Q15389
Angiopoietin-2	ANG-2		O15123
Annexin A1	ANXA1		P04083
Amphiregulin	AR	AREG	P15514
Arginase-1	ARG-1		P05089
Carbonic anhydrase 9	CA9		Q16790
Caspase-8	CASP-8		Q14790
C-C motif chemokine 13	CCL13		Q99616
C-C motif chemokine 17	CCL17		Q92583
C-C motif chemokine 19	CCL19		Q99731
C-C motif chemokine 2	CCL2		P13500
C-C motif chemokine 20	CCL20		P78556
C-C motif chemokine 23	CCL23		P55773
C-C motif chemokine 3	CCL3		P10147
C-C motif chemokine 4	CCL4		P13236
C-C motif chemokine 7	CCL7		P80098
C-C motif chemokine 8	CCL8		P80075
CD160 antigen	CD160		O95971
C-type lectin domain family 4 member K	CD207		Q9UJ71
Natural killer cell receptor 2B4	CD244	SLAMF4	Q9BZW8
CD27 antigen	CD27	TNFRSF7	P26842
T-cell-specific surface glycoprotein CD28	CD28		P10747
T-cell surface glycoprotein CD4	CD4		P01730
CD40L receptor	CD40	TNFRSF5	P25942
CD40 ligand	CD40-L	CD40LG	P29965
CD48 antigen	CD48		P09326
T-cell surface glycoprotein CD5	CD5		P06127
CD70 antigen	CD70		P32970
CD83 antigen	CD83		Q01151
T-cell surface glycoprotein CD8 alpha chain	CD8A		P01732
Carcinoembryonic antigen-related cell adhesion molecule 1	CEACAM1		P13688
Carcinoembryonic antigen-related cell adhesion molecule 5	CEACAM5		P06731
Carboxypeptidase E	CPE		P16870
Cornulin	CRNN		Q9UBG3
Cytotoxic and regulatory T-cell molecule	CRTAM		O95727
Macrophage colony-stimulating factor 1	CSF-1		P09603
Cathepsin L2	CTSV		O60911
Fractalkine	CX3CL1		P78423
C-X-C motif chemokine 1	CXCL1		P09341
C-X-C motif chemokine 10	CXCL10		P02778
C-X-C motif chemokine 11	CXCL11		O14625
C-X-C motif chemokine 13	CXCL13		O43927
C-X-C motif chemokine 5	CXCL5		P42830
C-X-C motif chemokine 9	CXCL9		Q07325
VEGF-co regulated chemokine 1	CXCL17		Q6UXB2
Cystein rich angiogenic inducer 61	CYR61	CNN1	O00622
Decorin	DCN		P07585
Cyclin-dependent kinase inhibitor 1	DKN1A		P38936
Delta-like protein 1	DLL1		O00548
Pro-epidermal growth factor	EGF		P01133
Ephrin type-A receptor 2	EPHA2		P29317
Receptor tyrosine-protein kinase erbB-2	ERBB2		P04626
Receptor tyrosine-protein kinase erbB-3	ERBB3		P21860
Receptor tyrosine-protein kinase erbB-4	ERBB4		Q15303
Endothelial cell-specific molecule 1	ESM-1		Q9NQ30
FAS-associated death domain protein	FADD		Q13158
Fas antigen ligand	FASLG	FASL/TNFSF6	P48023
Fc receptor-like B	FCRLB		Q6BAA4
Fibroblast growth factor 2	FGF-2		P09038
Fibroblast growth factor-binding protein 1	FGF-BP1		Q14512
Folate receptor alpha	FR-alpha		P15328
Folate receptor gamma	FR-gamma		P41439
Furin	FURIN		P09958
Galectin-1	Gal-1	LGALS-1	P09382
Galectin-9	Gal-9		O00182
Glypican-1	GPC1		P35052
Transmembrane glycoprotein NMB	GPNMB		Q14956
Granzyme A	GZMA		P12544
Granzyme B	GZMB		P10144
Granzyme H	GZMH		P20718
Hepatocyte growth factor	HGF		P14210
Kallikrein-11	hK11		Q9UBX7
Kallikrein-14	hK14		Q9P0G3
Kallikrein-8	hK8		O60259
Heme oxygenase 1	HO-1		P09601
ICOS ligand	ICOSLG		O75144
Interferon beta	IFN-beta		P01574
Interferon gamma	IFN-gamma		P01579
Interferon gamma receptor 1	IFN-gamma-R1		P15260
Insulin-like growth factor 1 receptor	IGF1R		P08069
Interleukin-1 alpha	IL-1 alpha		P01583
Interleukin-10	IL-10		P22301
Interleukin-12	IL-12		P29459+P29460
Interleukin-12 receptor subunit beta-1	IL12RB1		P42701
Interleukin-13	IL-13		P35225
Interleukin-18	IL-18		Q14116
Interleukin-2	IL-2		P60568
Interleukin-21	IL-21		Q9HBE4
Interleukin-33	IL-33		O95760
Interleukin-35	IL-35		Q14213 + P29459
Interleukin-4	IL-4		P05112
Interleukin-5 (IL-5)	IL-5		P05113
Interleukin-6	IL-6		P05231
Interleukin-7	IL-7		P13232
Interleukin-8	IL-8		P10145
Integrin alpha-V	ITGAV		P06756
Integrin beta-5	ITGB5		P18084
Kallikrein-13	KLK13		Q9UKR3
Natural killer cells antigen CD94	KLRD1		Q13241
Lysosome-associated membrane glycoprotein 3	LAMP-3		Q9UQV4
Latency-associated peptide transforming growth factor beta-1	LAP TGF-beta-1		P01137
T-lymphocyte surface antigen Ly-9	LY9		Q9HBG7
Tyrosine-protein kinase Lyn	LYN		P07948
Ly6/PLAUR domain-containing protein 3	LYPD3		O95274
Mothers against decapentaplegic homolog 5	MAD homolog 5		Q99717
Methionine aminopeptidase 2	MetAP 2		P50579
Melanoma-derived growth regulatory protein	MIA		Q16674
MHC class I polypeptide-related sequence A and B	MIC-A/B		Q29983 / Q29980
Midkine	MK		P21741
Macrophage metalloproteinase-12	MMP-12		P39900
Matrix metalloproteinase-7	MMP7		P09237
Mesothelin	MSLN		Q13421
Mucin-16	MUC-16	CA125	Q8WXI7
Natural cytotoxicity triggering receptor	NCR1		O76036
Nitric oxide synthase, endothelial	NOS3		P29474
Programmed cell death protein 1	PDCD1		Q15116
Platelet-derived growth factor subunit B	PDGF subunit B		P01127
Programmed cell death 1 ligand 1	PD-L1		Q9NZQ7
Programmed cell death 1 ligand 2	PD-L2		Q9BQ51
Placental growth factor	PlGF	PGF	P49763
Podocalyxin	PODXL		O00592
Pancreatic prohormone	PPY		P01298
Pleiotrophin	PTN		P21246
Nectin-4	PVRL4		Q96NY8
Proto-oncogene tyrosine-protein kinase receptor Ret	RET		P07949
R-spondin-3	RSPO3		Q9BXY4
Protein S100-A11	S100A11		P31949
Protein S100-A4	S100A4		P26447
Secretory carrier-associated membrane protein 3	SCAMP3		O14828
Stem cell factor	SCF		P21583
Stromal cell-derived factor 1	SDF-1		P48061
Seizure 6-like protein	SEZ6L		Q9BYH1
SPARC	SPARC		P09486
Syndecan-1	SYND1	SDC1	P18827
T-cell leukemia / lymphoma protein 1A	TCL1A		P56279
Tissue factor pathway inhibitor 2	TFPI-2		P48307
Transforming growth factor alpha	TGF-alpha		P01135
TGF-beta receptor type-2	TGFR-2		P37173
Angiopoietin-1 receptor	TIE2		Q02763
Toll-like receptor 3	TLR3		O15455
Tumor necrosis factor	TNF	TNF-alpha	P01375
Tumor necrosis factor receptor superfamily member 12A	TNFRSF12A		Q9NP84
Tumor necrosis factor receptor superfamily member 19	TNFRSF19	TROY	Q9NS68
Tumor necrosis factor receptor superfamily member 21	TNFRSF21		O75509
Tumor necrosis factor receptor superfamily member 4	TNFRSF4		P43489
Tumor necrosis factor receptor superfamily member 6B	TNFRSF6B		O95407
Tumor necrosis factor receptor superfamily member 9	TNFRSF9		Q07011
Tumor necrosis factor ligand superfamily member 13	TNFSF13		O75888
Tumor necrosis factor ligand superfamily member 14	TNFSF14		O43557
TNF-related apoptosis-inducing ligand	TRAIL/TNFSF10		P50591
Tumor necrosis factor ligand superfamily member 12	TWEAK		O43508
Alpha-taxilin	TXLNA		P40222
Vascular endothelial growth factor A	VEGF-A		P15692
Vascular endothelial growth factor C	VEGF-C		P49767
Vascular endothelial growth factor receptor 2	VEGFR-2	KDR	P35968
Vascular endothelial growth factor receptor 3	VEGFR-3		P35916
WAP four-disulfide core domain protein 2	WFDC2		Q14508
Wnt inhibitory factor 1	WIF-1		Q9Y5W5
Vimentin	VIM		P08670
WNT1-inducible-signaling pathway protein 1	WISP-1		O95388
Xaa-Pro aminopeptidase 2	XPNPEP2		O43895
1 Data obtained from www.olink.com
