# Supplementary material for: Protein Expression in Tonsillar and Base of Tongue Cancer and in Relation to Human Papillomavirus (HPV) and Clinical Outcome
Source: Int J Mol Sci. 2018 Mar 25;19(4):978. doi: 10.3390/ijms19040978 (PMC5979357; doi:10.3390/ijms19040978)
Supplement: Supplementary file 1 [file ijms-19-00978-s001.zip › Table S2 HPV positive tumors vs normal samples.xlsx]

## Sheet: t-tests.Tumor_vs_normal.HPVboth
Table S2. Proteins >4-fold upregulated or >2-fold downregulated in HPV positive TSCC/BOTSCC vs normal samples
Protein	Ratio tumor vs normal (linear)	P-value
CA9	55.72	1.1e-21
CXCL13	37.27	3.7e-14
CXCL10	36.25	1.4e-19
CCL4	35.75	9.3e-24
MMP-12	35.51	4.6e-18
CCL3	34.78	1.3e-20
CCL20	25.81	5.4e-13
CXCL11	22.32	3.9e-18
IL-6	20.97	3.4e-15
CXCL9	19.43	2.5e-18
IL.8	19.16	5.9e-15
TNFRSF9	18.25	1.5e-15
WISP-1	16.34	2.3e-23
TCL1A	14.42	4.6e-09
CCL8	14.22	6.7e-17
ESM-1	13.27	2.2e-16
TNFRSF4	12.38	7.1e-16
CYR61	10.78	1.5e-14
PD-L1	10.7	1.9e-20
CXCL1	10.56	2.8e-11
CCL7	10.48	7.6e-17
CCL2	9.19	2.9e-15
CXCL5	8.75	5.5e-09
IL.12	7.31	7.6e-14
CD27	7.01	1.1e-07
TNFRSF6B	6.28	3.5e-11
FASL	5.86	6.4e-13
ANG.2	5.82	5.7e-13
LAMP-3	5.78	6.7e-16
CCL19	5.46	9.4e-05
CX3CL1	5.21	9.2e-13
LY9	4.82	2.9e-08
PLGF	4.66	3e-11
CD70	4.59	5.6e-11
VEGF-A	4.59	1.5e-10
MMP7	4.29	7.5e-06
TFPI-2	4.23	9.9e-07
ADAM-8	4.08	3.1e-10
IL-18	0.45	0.00028
CD207	0.42	0.0001
FR-ALPHA	0.42	0.00033
KLK13	0.38	6.4e-05
HK8	0.33	0.00065
HK11	0.3	5.2e-07
